# Supplementary material for: The Mac1 ADP-ribosylhydrolase is a Therapeutic Target for SARS-CoV-2
Source: bioRxiv. 2025 Oct 6:2024.08.08.606661. Originally published 2024 Aug 9. Preprint. [Version 4] doi: 10.1101/2024.08.08.606661 (PMC11326214; doi:10.1101/2024.08.08.606661)
Supplement: Supplement 2 [file media-2.zip]

Archive with 4 entries (4 files):
- Ashworth 2024-04-09 11h16m17s(Chemiluminescence).raw16.tif
- __MACOSX/._Ashworth 2024-04-09 11h16m17s(Chemiluminescence).raw16.tif
- Ashworth 2024-04-09 11h21m29s(Colorimetric).tif
- __MACOSX/._Ashworth 2024-04-09 11h21m29s(Colorimetric).tif
