# Supplementary material for: The Mac1 ADP-ribosylhydrolase is a Therapeutic Target for SARS-CoV-2
Source: bioRxiv. 2025 Oct 6:2024.08.08.606661. Originally published 2024 Aug 9. Preprint. [Version 4] doi: 10.1101/2024.08.08.606661 (PMC11326214; doi:10.1101/2024.08.08.606661)
Supplement: Supplement 4 [file media-4.zip]

Archive with 6 entries (6 files):
- Actin.tif
- __MACOSX/._Actin.tif
- MonoADpr.tif
- __MACOSX/._MonoADpr.tif
- pan-ADPr.png
- __MACOSX/._pan-ADPr.png
